# Supplementary material for: A Molecular Phylogeny for the Leaf-Roller Moths (Lepidoptera: Tortricidae) and Its Implications for Classification and Life History Evolution
Source: PLoS One. 2012 Apr 19;7(4):e35574. doi: 10.1371/journal.pone.0035574 (PMC3334928; doi:10.1371/journal.pone.0035574)
Supplement: Table S1 — List of specimens sampled, including collection localities, LepTree voucher identification numbers and codes, and GenBank accession numbers. (XLS) [file pone.0035574.s001.xls]

## Sheet: Sheet1
Table S1. Genbank numbers and specimen information, for exemplars sequenced in this study											GenBank Accession numbers
Superfamily	Family	Subfamily	Tribe	Genus	species	Locality	Accession	Codename	# genes	BP seq.	40fin	42fin	109fin	192fin	197fin	262fin	265fin	268fin	3007fin	3017fin	3070fin	8028fin	8091fin	acc	CAD	DDC	enolase	period	wingless
Tortricoidea	Tortricidae	Tortricinae	Tortricini	Acleris	affinatana	Korea	JWB-08-0108	Aaff	5	6100															JQ784278	JQ785649	JQ789303	JQ785257
Tortricoidea	Tortricidae	Tortricinae	Cochylini	Aethes	promptana	USA: Maryland	JWB-05-0018	Aesp	19	12285	JQ787102		JQ787678		JQ783958	JQ784921	JQ788059	JQ788981	JQ786237	JQ788683	JQ783357	JQ787393	JQ783660	JQ789861
Cossoidea	Cossidae	unassigned		Archaeoses	pentasema	Australia	AZ-07-2112	Ahss	19	13170	JQ787111	JQ788441	JQ787686		JQ783966	JQ784929	JQ788067		JQ786245	JQ788691	JQ783363		JQ783668	JQ789869	JQ784298	JQ785666	JQ789322	JQ785271	JQ786666
Tortricoidea	Tortricidae	Tortricinae	Sparganothini	Amorbia	humerosana	USA: Tennessee	JWB-08-0095	Ahum	5	2593															JQ784299				JQ786667
Tortricoidea	Tortricidae	Olethreutinae	Olethreutini	Afroploce	karsholti	Tanzania	MF-06-3002	Akar	5	5493															JQ784303	JQ785670	JQ789326	JQ785274
Tortricoidea	Tortricidae	Olethreutinae	Enarmoniini	Ancylis	sparulana	Spain: Valencia	JBA-06-0014	Ancy	19	11374		JQ788445	JQ787694		JQ783970	JQ784934		JQ788992	JQ786253	JQ788696	JQ783368	JQ787405		JQ789875	JQ784313	JQ785679	JQ789335	JQ785282
Tortricoidea	Tortricidae	Tortricinae	Atteriini	Anacrusis	nephrodes	Costa Rica: SRNP	05-srnp-03861	Anne	19	10564	JQ787119		JQ787698			JQ784938			JQ786257	JQ788698	JQ783371		JQ783675	JQ789879
Tortricoidea	Tortricidae	Tortricinae	Archipini	Argyrotaenia	alisellana	USA: Maryland	CWM-94-0262	Arga	26	17812		GU575463	GU575556	GU575634	GU575669	GU575709	GU575749	GU575788	GU575901		GU576014	GU576052	GU576091	GU576132	GQ283512	GQ283599	GQ283676	GQ283759	GQ283828
Tortricoidea	Tortricidae	Tortricinae	Archipini	Atelodora	sp.nov.	Australia	AZ-07-2122	Atel	5	5774															JQ784330	JQ785694	JQ789352	JQ785293
Tortricoidea	Tortricidae	Chlidanotinae	Chlidanotini	Auratonota	dispersans	Costa Rica: SanJose	KN-06-3410	Audi	19	13719	JQ787127	JQ788457	JQ787711	JQ790274	JQ783984	JQ784949	JQ788088	JQ789006	JQ786270	JQ788709	JQ783380	JQ787415	JQ783685	JQ789891	JQ784335	JQ785698	JQ789357		JQ786691
Tortricoidea	Tortricidae	Olethreutinae	Eucosmini	Epiblema	abruptana	USA: Maryland	KTP-94-0521	Basp	19	14527	JQ787133	JQ788463	JQ787718	JQ790278	JQ783991	JQ784955	JQ788095	JQ789013	JQ786275	JQ788716	JQ783386	JQ787421	JQ783691	JQ789898
Tortricoidea	Tortricidae	Olethreutinae	Bactrini	Bactra	furfurana	USA: Virginia	JWB-08-0103	Bffn	5	6039															JQ784350	JQ785712	JQ789369	JQ785302
Tortricoidea	Tortricidae	Olethreutinae	Bactrini	Bactra	maiorina	USA: California	NB-06-0152	Bmra	5	5318															JQ784354	JQ785716	JQ789372	JQ785304
Tortricoidea	Tortricidae	Tortricinae	Euliini	Bonagota	sp.	Bolivia	JBA-05-0019	Bogo	19	9645	JQ787137				JQ783995	JQ784960	JQ788101		JQ786282		JQ783391	JQ787426		JQ789903	JQ784356	JQ785718	JQ789374	JQ785305
Choreutoidea	Choreutidae	Brenthiinae		Brenthia	sp.	Costa Rica: LaSelva	JR120-LS3	Bren	19	12999		JQ788466		JQ790282	JQ783996	JQ784961	JQ788102	JQ789020	JQ786283	JQ788721	JQ783392		JQ783693	JQ789904	JQ784359	JQ785721	JQ789377	JQ785308	JQ786702
Tortricoidea	Tortricidae	Tortricinae	Cnephasiini	Cnephasia	alfacarana	Spain: Valencia	JBA-08-0044	Calfa	19	11534	JQ787143		JQ787731	JQ790286	JQ783999	JQ784965	JQ788112	JQ789027	JQ786292		JQ783396	JQ787429	JQ783697	JQ789914	JQ784372	JQ785734	JQ789389
Tortricoidea	Tortricidae	Tortricinae	Ceracini	Cerace	sp	Taiwan	LCS-06-0005	Cera	19	10207	JQ787148	JQ788474	JQ787738		JQ784005	JQ784971	JQ788120	JQ789034	JQ786300		JQ783401	JQ787433	JQ783702	JQ789922		JQ785746	JQ789401	JQ785322
Tortricoidea	Tortricidae	Tortricinae	Tortricini	Acleris	semipurpurana	USA: Virginia	JWB-06-0031	Cler	19	12156		JQ788478	JQ787745		JQ784008	JQ784976	JQ788126	JQ789040	JQ786309	JQ788732	JQ783405	JQ787437		JQ789931	JQ784396	JQ785756	JQ789412	JQ785329	JQ786722
Tortricoidea	Tortricidae	Tortricinae	Archipini	Pandemis	limitata	USA: Maryland	KTP-94-0506	Cnsp	5	6725															GQ283520	GQ283607	GQ283684	GQ283765	GQ283836
Tortricoidea	Tortricidae	Olethreutinae	Grapholitini	Cydia	pomonella	USA: Oregon lab culture	JG-96-0004	Cpo	5	18542	JQ787158	JQ788487	JQ787760	JQ790301	JQ784019	JQ784987	JQ788140	JQ789052	JQ786324	JQ788743	JQ783415	JQ787448	JQ783715	JQ789944
Tortricoidea	Tortricidae	Olethreutinae	Grapholitini	Cryptophlebia	ombrodelta	USA: Hawaii	JWB-08-0109-1	Cppd	5	4807															JQ784418	JQ785775	JQ789433	JQ785345
Tortricoidea	Tortricidae	Olethreutinae	Microcorsini	Cryptaspasma	querula	New Zealand	JBA-08-0101	Cqur	5	5456															JQ784421	JQ785777	JQ789436		JQ786740
Tortricoidea	Tortricidae	Tortricinae	Archipini	Choristoneura	rosaceana	USA: Virginia	JWB-05-0024	Cros	19	13862	JQ787160	JQ788489	JQ787763	JQ790303	JQ784022	JQ784989	JQ788144	JQ789054	JQ786328		JQ783418	JQ787450	JQ783717	JQ789948	JQ784424	JQ785780	JQ789438	JQ785346	JQ786743
Tortricoidea	Tortricidae	Tortricinae	Archipini	Clepsis	melalucana	USA: Maryland	KTP-94-0503	Crs	5	6743															GQ283523	GQ283609	GQ283687	GQ283767	GQ283839
Tortricoidea	Tortricidae	Tortricinae	Cochylini	Carolella	sartana	USA: Florida	JWB-06-0043	Cstn	5	5496															JQ784430	JQ785786	JQ789444	JQ785350
Tortricoidea	Tortricidae	Olethreutinae	Grapholitini	Multiquaestia	purana	Tanzania	MF-06-3013	Ctph	5	6464															JQ784432	JQ785788	JQ789445	JQ785352	JQ786747
Tortricoidea	Tortricidae	Tortricinae	Cnephasiini	Decodes	asapheus	USA: California	NB-06-0003	Dasa	19	9546	JQ787171		JQ787775	JQ790314	JQ784036	JQ785002			JQ786344		JQ783429	JQ787461	JQ783729	JQ789961	JQ784445		JQ789458
Tortricoidea	Tortricidae	Tortricinae	Archipini	Dichelia	cosmopis	Australia	AZ-07-2136	Dcsp	5	6091															JQ784450	JQ785804	JQ789463	JQ785364
Tortricoidea	Tortricidae	Olethreutinae	Grapholitini	Dichrorampha	cancellatana	Korea: Weolag Mt.	SWC-06-0226	Dicma	5	4317															JQ784457			JQ785368	JQ786763
Tortricoidea	Tortricidae	Olethreutinae	Eucosmini	Epiblema	foenella	Korea: Is.Baekryung	KTP-06-0124-7	Efon2	5	6504															JQ784485	JQ785834	JQ789490	JQ785384	JQ786784
Tortricoidea	Tortricidae	Olethreutinae	Endotheniini	Endothenia	hebesana	USA: Maryland	JWB-05-0009	Eheb	19	7720						JQ785025	JQ788184			JQ788772	JQ783453	JQ787478	JQ783749	JQ789987	JQ784488	JQ785837	JQ789492		JQ786787
Epermenioidea	Epermeniidae			Epermenia	chaerophyllella	UK: Kent	DCL-07-0006	Epchh	19	13850	JQ787194	JQ788518	JQ787806	JQ790337	JQ784061	JQ785031	JQ788191	JQ789093	JQ786376	JQ788777	JQ783459	JQ787482	JQ783753	JQ789993	JQ784499	JQ785848	JQ789501		JQ786796
Tortricoidea	Tortricidae	Olethreutinae	Eucosmini	Epinotia	sp	USA: California	NB-06-0032	Epin	5	5754															JQ784501	JQ785850	JQ789503	JQ785393
Tortricoidea	Tortricidae	Tortricinae	Cochylini	Eugnosta	busckana	USA: California	NB-06-0041	Etbk	19	10069		JQ788524	JQ787815		JQ784068	JQ785038	JQ788199				JQ783466	JQ787487	JQ783759	JQ790000	JQ784515	JQ785860	JQ789513	JQ785398
Tortricoidea	Tortricidae	Olethreutinae	Enarmoniini	Episimus	tyrius	USA: Virginia	JWB-05-0011	Etyr	5	6508															JQ784518	JQ785862	JQ789516	JQ785399	JQ786807
Tortricoidea	Tortricidae	Olethreutinae	Eucosmini	Gypsonoma	paradelta	Tanzania	MF-06-3012	Eucm	19	12658		JQ788525	JQ787818	JQ790344	JQ784071	JQ785041	JQ788201		JQ786388	JQ788784	JQ783469	JQ787489	JQ783762	JQ790003	JQ784520	JQ785864	JQ789517	JQ785400
Tortricoidea	Tortricidae	Olethreutinae	Eucosmini	Pelochrista	zomonana	USA: Arizona	JWB-05-0037	Eusp	19	13407		JQ788527	JQ787822	JQ790346	JQ784073	JQ785044		JQ789101	JQ786392	JQ788787	JQ783472	JQ787492	JQ783765	JQ790007
Tortricoidea	Tortricidae	Tortricinae	Euliini	Eulia	ministrana	USA: Washington state	JWB-08-0111	Eutr	19	12559	JQ787203	JQ788528	JQ787823	JQ790347	JQ784074	JQ785045	JQ788205		JQ786393	JQ788788	JQ783474	JQ787494	JQ783766	JQ790008	JQ784525	JQ785868	JQ789520		JQ786812
Tortricoidea	Tortricidae	Olethreutinae	Grapholitini	Grapholita	delineana	Japan: Shizuoka	AYK-04-5609	Gdel	19	13025	JQ787207		JQ787830	JQ790350	JQ784079	JQ785051	JQ788211		JQ786401	JQ788793	JQ783477	JQ787499	JQ783770	JQ790016	JQ784541	JQ785884	JQ789536	JQ785412	JQ786826
Galacticoidea	Galacticidae			Homadaula	anisocentra	USA: Virginia	JWB-05-0026	Hani	19	13150		JQ788535			JQ784086	JQ785059	JQ788220	JQ789114	JQ786411	JQ788800	JQ783483	JQ787506	JQ783776	JQ790026	JQ784556	JQ785899	JQ789548	JQ785421	JQ786838
Tortricoidea	Tortricidae	Olethreutinae	Olethreutini	Hedya	dimidiana	Korea: Is.Baekryung	KTP-06-0125	Hdda	5	6116															JQ784563	JQ785906	JQ789554	JQ785427
Hyblaeoidea	Hyblaeidae			Hyblaea	ibidias	Australia: Queensland	AZ-06-0176	Hibd	19	13595	JQ787218	JQ788538		JQ790359	JQ784091	JQ785063	JQ788225	JQ789119	JQ786416	JQ788804	JQ783487		JQ783781	JQ790031	JQ784571	JQ785914	JQ789559	JQ785431	JQ786850
Tortricoidea	Tortricidae	Chlidanotinae	Hilarographini	Hilarographa	sp.	Costa Rica: Limon	KN06-1107	Hila	19	11202	JQ787220	JQ788540	JQ787844	JQ790361	JQ784092	JQ785065	JQ788227	JQ789121	JQ786418	JQ788806	JQ783489		JQ783783	JQ790033		JQ785916	JQ789561	JQ785433
Tortricoidea	Tortricidae	Chlidanotinae	Polyorthini	Histura	sp. nov.	Costa Rica: Puntarenas	KN-06-1057	Hist	19	13605	JQ787221	JQ788541	JQ787846	JQ790363	JQ784094	JQ785067	JQ788228	JQ789122	JQ786419		JQ783491	JQ787513	JQ783784	JQ790035	JQ784574	JQ785917	JQ789562	JQ785434	JQ786852
Tortricoidea	Heliocosmidae			Heliocosma	melanotypa	Australis: SA	MJM-96-0274	Hmnt	19	14182	JQ787223	JQ788543	JQ787848	JQ790365	JQ784096	JQ785069	JQ788230	JQ789124	JQ786422	JQ788808		JQ787515	JQ783786	JQ790037	JQ784578	JQ785921	JQ789565	JQ785437	JQ786856
Tortricoidea	Tortricidae	Chlidanotinae	Chlidanotini	Heppnerographa	tricesimana	Costa Rica: Puntarenas	KN-06-1076	Htmn	19	13774	JQ787230	JQ788548	JQ787855		JQ784103	JQ785076	JQ788235	JQ789130	JQ786431	JQ788815	JQ783501	JQ787520	JQ783794	JQ790046	JQ784590	JQ785933	JQ789574	JQ785446
Immoidea	Immidae			Imma	tetrascia	Australia: WA	MJM-95-0169	Imsp	26	17953		JQ788555	JQ787864		JQ784112	JQ785085	JQ788243	JQ789137	JQ786439	JQ788823	JQ783506	JQ787527	JQ783802	JQ790053	JQ784603	JQ785945	JQ789587	JQ785457	JQ786877
Gracillarioidea	Douglasiidae			Klimeschia	transversella	Sweden	DRD-01-0017	Ktr	19	13492	JQ787242
Zygaenoidea	Lacturidae			unidentified		Australia	JWB-05-0043	Lact	26	18640	GU575441	GU575477	GU575571	GU575646	GU575685	GU575725	GU575764	GU575803	GU575917	GU575953	GU576028	GU576067	GU576107	GU576148	GQ283546	GQ283629	GQ283708	GQ283787	GQ283860
Tortricoidea	Tortricidae	Olethreutinae	Olethreutini	Lobesia	aeolopa	Korea	KTP-06-0120-1	Laelp	5	6436															JQ784612	JQ785954	JQ789596	JQ785463	JQ786882
Tortricoidea	Tortricidae	Olethreutinae	Grapholitini	Grapholita	packardi	USA: Virginia	JWB-05-0028	Lsna	5	6037															JQ784632	JQ785971	JQ789614	JQ785478
Choreutoidea	Choreutidae	Millieriinae		Millieria	dolosalis	Slovakia	JR144-SL3	Mido	19	12602		JQ788579	JQ787894	JQ790402	JQ784142	JQ785115	JQ788273		JQ786475	JQ788848	JQ783533	JQ787557	JQ783833	JQ790087	JQ784652	JQ785990	JQ789631	JQ785490	JQ786913
Tortricoidea	Tortricidae	Tortricinae	Euliini	Netechma	sp.	Costa Rica: SanJose	KN-06-3399	Ntch	5	5732															JQ784690	JQ786022	JQ789662	JQ785511
Tortricoidea	Tortricidae	Olethreutinae	Olethreutini	Olethreutes	fasciatana	USA: Virginia	JWB-05-0003	Olfa	19	13337		JQ788597	JQ787921	JQ790423	JQ784165	JQ785141	JQ788299	JQ789184	JQ786502	JQ788872	JQ783557		JQ783852	JQ790112	JQ784701	JQ786033	JQ789673	JQ785517
Tortricoidea	Tortricidae	Olethreutinae	Olethreutini	Oxysemaphora	sp.1	Australia: NSW	MJM-97-0304	Oxys	5	5060															JQ784710		JQ789682	JQ785523
Tortricoidea	Tortricidae	Olethreutinae	Microcorsini	Cryptaspasma	sp	Guatemala: lab colony	MSH-07-2001	Pasma	19	14614	JQ787289	JQ788605	JQ787931	JQ790429	JQ784174	JQ785149	JQ788307	JQ789190	JQ786513	JQ788880	JQ783564	JQ787583	JQ783860	JQ790122	JQ784715	JQ786044	JQ789686	JQ785528	JQ786959
Tortricoidea	Tortricidae	Tortricinae	Phricanthini	Phricanthus	asperana	Australia?	RS-06-0101	Pasp	19	10938	JQ787290	JQ788606		JQ790430	JQ784175	JQ785150	JQ788308	JQ789191	JQ786514	JQ788881	JQ783565			JQ790123	JQ784716	JQ786045	JQ789687
Tortricoidea	Tortricidae	Tortricinae	Sparganothini	Platynota	ideausalis	USA: Virginia	JWB-05-0029	Pida2	26	18449	GU575445	GU575481	GU575576	GU575651	GU575690	GU575730	GU575769	GU575808	GU575922	GU575958	GU576032	GU576072	GU576112	GU576153	GQ283566	GQ283645	GQ283727	GQ283802	GQ283880
Zygaenoidea	Limacodidae	Limacodinae		Pantoctenia	prasina	Tanzania	MF-05-0084	Pntp	19	12170	JQ787317		JQ787959		JQ784200	JQ785177	JQ788336	JQ789217	JQ786545	JQ788901	JQ783586	JQ787605	JQ783883	JQ790152	JQ784755	JQ786078		JQ785552	JQ786988
Tortricoidea	Tortricidae	Chlidanotinae	Polyorthini	Pseudatteria	volcanica	Costa Rica: ACG	06-SRNP-2203	Pvol	19	11637	JQ787335		JQ787985	JQ790471	JQ784221	JQ785197	JQ788364	JQ789239	JQ786572		JQ783606	JQ787620	JQ783902	JQ790179	JQ784788	JQ786108	JQ789741		JQ787010
Tortricoidea	Tortricidae	Tortricinae	Euliini	Pseudomeritastis	sp.	Costa Rica: SanJose	KN-06-1084	Sdmt	5	6093															JQ784813	JQ786130	JQ789761	JQ785582
Tortricoidea	Tortricidae	Olethreutinae	Eucosmini	Spilonota	eremitana	Korea: Weolag Mt.	SWC-06-0227	Serm	5	5742															JQ784817	JQ786134	JQ789765	JQ785586
Copromorphoidea	Carposinidae			Sosineura	mimica	Australia: ACT	MJM-96-0292	Smim2	19	14877	JQ787353	JQ788650	JQ788003	JQ790485	JQ784237	JQ785213	JQ788383	JQ789257	JQ786594	JQ788935	JQ783619	JQ787637	JQ783917	JQ790199
Tortricoidea	Tortricidae	Tortricinae	Sparganothini	Sparganothis	reticulatana	USA: Virginia	JWB-06-0020	Srtc	19	10821			JQ788004	JQ790486	JQ784238	JQ785214	JQ788384		JQ786595	JQ788936		JQ787638	JQ783918	JQ790200	JQ784828	JQ786145	JQ789775	JQ785594	JQ787037
Urodoidea	Urodidae			Urodus	decens	Costa Rica: Monteverde	DA-03-3349	Ursp	26	17861	GU575456	GU575490	GU575588	GU575662	GU575701	GU575742	GU575781	GU575820		GU575967	GU576044	GU576083	GU576124	GU576165	GQ283588	GQ283665	GQ283748	GQ283819	GQ283902
Sesioidea	Sesiidae	Paranthreninae	Paranthrenini	Vitacea	polistiformis	USA: Virginia	CB-07-1005	Vipo	19	12583	JQ787380	JQ788672	JQ788034	JQ790507	JQ784263	JQ785246	JQ788412	JQ789284	JQ786628	JQ788963		JQ787662	JQ783944	JQ790234	JQ784885	JQ786197	JQ789824		JQ787080
